# Supplementary material for: Personalised modelling of clinical heterogeneity between medium-chain acyl-CoA dehydrogenase patients
Source: BMC Biol. 2023 Sep 4;21:184. doi: 10.1186/s12915-023-01652-9 (PMC10478272; doi:10.1186/s12915-023-01652-9)
Supplement: Supplementary file 3 — Additional file 3: Table S1. Sanger Sequencing HepG2. Results of genotyping WT HepG2 cells and four MCAD-knockouts. [file 12915_2023_1652_MOESM3_ESM.xlsx]

## Sheet: Genotyping
Table S1. Sanger sequencing results ligated PCR Blunt vectors.
ID	Group	MCAD Mutation
76DF60	WT
76DF61
76DF62
76DF63
76DF64
76DF65
76DF66
76DF67
76DF68
76DF69
76DF70	KO4	467 (+T)
76DF71		467 (+T)
76DF95		467 (+insertion 135nt)
CGD482		467 (+T)
CGD483		VERY SHORT SEQUENCE (70 NT)
CGD484		VERY SHORT SEQUENCE (70 NT)
CGD485		467 (+insertion 135nt)
CGD486		467 (+T)
CGD487		467 (+T)
76DF72	KO9	467 (+T)
76DF73		467 (+T)
76DF74		467 (+T)
CGD488		467 (+T)
CGD489		467 (+T)
CGD490		467 (+T)
CGD491		467 (+T)
CGD492		467 (+T)
CGD493		467 (+T)
CGD494		467 (+T)
CGD495		467 (+T)
CGD496		467 (+T)
76DF75	KO18	DOES NOT ALIGN
76DF76		467 (+T)
76DF77		467 (+T)
76DF78		467 (+T)
76DF79		467 (+T)
76DF80		467 (+T)
76DF81		467 (+T)
76DF82		467 (+T)
76DF83		467 (+T)
76DF84		467 (+T)
76DF85		467 (+T)
76DF86		467 (+T)
76DF87	KO21	448-> 568 (out)
76DF88		448-> 568 (out)
76DF89		467 (+T)
76DF90		467 (+T)
76DF91		448-> 568 (out)
76DF92		467 (+T)
76DF93		467 (+T)
76DF94		467 (+T)
