# Supplementary material for: Personalised modelling of clinical heterogeneity between medium-chain acyl-CoA dehydrogenase patients
Source: BMC Biol. 2023 Sep 4;21:184. doi: 10.1186/s12915-023-01652-9 (PMC10478272; doi:10.1186/s12915-023-01652-9)
Supplement: Supplementary file 5 — Additional file 5: Table S2. Full patient urine acylcarnitine profiles. Historical urine acylcarnitine data from symptomatic and asymptomatic MCADD patients. [file 12915_2023_1652_MOESM5_ESM.xlsx]

## Sheet: Table S1
Table S2. Full patient urine acylcarnitine profiles.
Parameter in µmol/mmol creatinine	Asymptomatic								Symptomatic
	1		3		4		5		7			8			9			10			11
	Fed	Fasted	Fed	Fasted	Fed	Fasted	Fed	Fasted	Fed	Fasted	Decompensation	Fed	Fasted	Decompensation	Fed	Fasted	Decompensation	Fed	Fasted	Decompensation	Fed	Fasted	Decompensation
Total Acylcarnitine	37.49	4.84	3.04	2.69	2.93	2.74	3.34	2.04			198.87			28.03	5.83	1.56		30.92	9.94		2.16	1.87	141.78
C0	17.44	1.39	0.6	0.34	0.79	0.56	1.11	0.38			77.2			2.27	2.36	0.42		5.74	0.92		1.05	0.63	27.15
C2	8.77	0.94	0.2	0.09	0.18	0.16	0.28	0.11			98.28			8.11	0.76	0.02		18.68	5.08		0.11	0.09	75.6
C3	0.23	0.03	0.02	0.01	0.01	0.02	0.04	0.03			1.79			0.08	0.04	0.02		0.17	0.05		0.05	0.05	0.67
C4	0.39	0.14	0.24	0.2	0.19	0.13	0.12	0.06			2.46			0.6	0.14	0.02		0.3	0.12		0.02	0.03	1.17
C5:1	0.05	0.03	0.06	0.06	0.03	0.03	0.04	0.04			0.05			0.11	0.02	0.01		0.02	0.04		0.01	0.01	0.09
C5	0.24	0.05	0.06	0.04	0.06	0.03	0.11	0.04			0.33			4.65	0.05	0.01		0.12	0.08		0.01	0.01	0.26
C6	0.74	0.09	0.05	0.06	0.04	0.04	0.08	0.06			4.06			0.58	0.08	0.01		0.5	0.23		0.01	0.02	3.84
C8	6.72	0.74	0.2	0.26	0.23	0.2	0.36	0.25			8.34			7.12	0.67	0.13		3.22	0.93		0.01	0.16	24.35
C10:1	0.55	0.11	0.07	0.07	0.08	0.06	0.13	0.05			0.93			0.38	0.11	0.03		0.52	0.15		0.03	0.06	1.57
C10	0.1	0.05	0.02	0.03	0.03	0.03	0.05	0.04			0.42			0.53	0.05	0.02		0.11	0.15		0.01	0.02	0.97
C12:1	0.01	0.01	0.01	0	0.01	0.01	0.01	0			0.02			0.05	0.01	0		0.01	0.02		0.01	0	0.07
C12	0.04	0.02	0.01	0.02	0.01	0.02	0.02	0.01			0.12			0.07	0.02	0.01		0.03	0.03		0.01	0.01	0.25
C14:1	0	0	0	0	0	0	0	0			0.02			0.02	0	0		0	0		0	0	0.06
C14	0.01	0	0	0	0	0	0	0			0.15			0.15	0	0		0.01	0.01		0	0	0.28
C16:1	0	0	0	0	0	0	0	0			0.05			0.02	0	0		0.01	0.01		0	0	0.05
C16	0	0	0	0	0	0	0	0			0.03			0.01	0	0		0	0		0	0	0.03
C18:2	0	0	0	0	0	0	0	0			0.02			0.01	0	0		0	0		0	0	0.01
C18:1	0	0	0	0	0	0	0	0			0.01			0	0	0		0	0		0	0	0
C18	0	0	0	0	0	0	0	0			0			0	0	0		0	0		0	0	0
C4OH+C3DC	0.06	0.02	0.01	0.02	0.03	0.03	0.02	0.02			0.61			0.26	0.02	0.01		0.05	0.02		0	0.01	0.63
C5OH+C4DC	0.15	0.09	0.17	0.18	0.15	0.17	0.14	0.13			0.32			0.36	0.2	0.11		0.19	0.18		0.13	0.12	0.49
C5:CD	1.98	1.13	1.32	1.31	1.09	1.25	0.83	0.82			3.25			2.5	1.3	0.74		1.22	1.91		0.7	0.65	3.86
C12:OH	0.01	0	0	0	0	0	0	0			0.27			0.11	0	0		0.01	0.01		0	0	0.31
C14:OH	0	0	0	0	0	0	0	0			0.03			0.02	0	0		0	0		0	0	0.03
C16:OH	0	0	0	0	0	0	0	0			0.03			0.01	0	0		0	0		0	0	0.03
C18:1OH	0	0	0	0	0	0	0	0			0			0	0	0		0	0		0	0	0
C18:OH	0	0	0	0	0	0	0	0			0.08			0.01	0	0		0.01	0		0	0	0.01
C16OH/C8	0	0	0	0	0	0	0	0			0.00359712			0.00140449	0	0		0	0		0	0	0.00123203
C14:1/C8	0	0	0	0	0	0	0	0			0.00239808			0.00280899	0	0		0	0		0	0	0.00246407
C12/C8	0.00595238	0.027027	0.05	0.0769231	0.0434783	0.1	0.0555556	0.04			0.0143885			0.00983146	0.0298507	0.0769231		0.00931677	0.0322581		1	0.0625	0.0102669
C4/C8	0.0580357	0.189189	1.2	0.769231	0.826087	0.65	0.333333	0.24			0.294964			0.0842697	0.208955	0.153846		0.0931677	0.129032		2	0.1875	0.0480493
C5/C8	0.0357143	0.0675676	0.3	0.153846	0.26087	0.15	0.305556	0.16			0.0395683			0.65309	0.0746269	0.0769231		0.0372671	0.0860215		1	0.0625	0.0106776
C8/C2	0.766249	0.787234	1	2.88889	1.27778	1.25	1.28571	2.27273			0.0848596			0.877928	0.881579	6.5		0.172377	0.183071		0.0909091	1.77778	0.32209
C8/C3	29.2174	24.6667	10	26	23	10	9	8.33333			4.65922			89	16.75	6.5		18.9412	18.6		0.2	3.2	36.3433
C8/C4	29.2174	24.6667	10	26	23	10	9	8.33333			4.65922			89	16.75	6.5		18.9412	18.6		0.2	3.2	36.3433
C8/C10	67.2	14.8	10	8.66667	7.66667	6.66667	7.2	6.25			19.8571			13.434	13.4	6.5		29.2727	6.2		1	8	25.1031
