# Supplementary material for: Personalised modelling of clinical heterogeneity between medium-chain acyl-CoA dehydrogenase patients
Source: BMC Biol. 2023 Sep 4;21:184. doi: 10.1186/s12915-023-01652-9 (PMC10478272; doi:10.1186/s12915-023-01652-9)
Supplement: Supplementary file 11 — Additional file 11: Table S3. Full sensitivity analysis. Flux and CoASH concentration response coefficients for all model parameters at [palmitoyl-CoA] = 10 µM and 150 µM. [file 12915_2023_1652_MOESM11_ESM.xlsx]

## Sheet: Sheet1
Table S3. Flux and CoASH concentration response coefficients to all model parameters
parameter	Flux response coefficient, [PalCoA] = 10μM	CoASH response coefficient, [PalCoA] = 10μM	Flux response coefficient, [PalCoA] = 150μM	CoASH response coefficient, [PalCoA] = 150μM
CoAMATt	1.45327	6.77977	2.31089	5.8507
CoASHseq	-0.927325	-4.33173	-1.47545	-3.73812
C2AcylCoAMAT	-0.318467	-1.34441	-0.715087	-1.46102
Vmtp	0.21715	0.142785	0.470631	0.629368
Vvlcad	0.445992	-0.0647822	0.391857	0.00266069
ETFoxVSred	0.216371	0.13028	0.325342	0.396326
contactSiteCPT	0.180371	-0.240778	-0.228863	-1.23115
Vcpt2	0.131999	-0.176206	-0.224257	-1.20637
sfcpt2C16	0.126321	-0.168626	-0.223811	-1.20397
Kmcpt2CoAMAT	-0.113842	0.151978	0.213971	1.15079
Vmcad	0.113814	0.115226	0.212393	0.32852
sfmtpC6	0.0821824	0.12296	0.198865	0.366794
KmmtpAcetylCoAMAT	0.0310181	0.0159503	0.196772	0.252358
KmmtpC6EnoylCoAMAT	-0.0658582	-0.11222	-0.148659	-0.29966
KmmtpNADMAT	-0.0655057	-0.0430715	-0.141972	-0.189864
sfvlcadC12	0.154508	-0.0459797	0.140691	-0.0115224
sfvlcadC10	0.131602	0.0129014	0.138088	0.0470597
NADoxVSred	0.0408333	0.0229163	0.135171	0.156805
sfmcadC8	0.0808629	0.0521721	0.132771	0.192209
KmmcadETFox	-0.0696096	-0.0704722	-0.129903	-0.200931
CoACYTt	-0.197486	0.263651	0.11547	0.621056
C16AcylCoACYT	0.18772	-0.250589	-0.113272	-0.609305
KmvlcadETFox	-0.123841	0.0179891	-0.108807	-0.000742203
KmmcadC8AcylCoAMAT	-0.0677192	-0.038865	-0.104568	-0.148587
ETFtMAT	0.0771172	0.0328436	0.103382	0.105756
KmmcadC6EnoylCoAMAT	0.0485479	0.04915	0.102892	0.15915
KmmtpC6CoAMAT	-0.0114074	-0.0170672	-0.0959412	-0.176961
NADtMAT	0.0412721	0.0271625	0.0894809	0.119698
Kmcpt2C16AcylCarMAT	-0.0992843	0.132543	0.0874	0.470084
KmmcadETFred	0.0434746	0.0440137	0.0811297	0.125488
KeqcactC16	0.128284	-0.171248	-0.0789068	-0.424438
Keqcpt1C16	0.137532	-0.183593	-0.0752167	-0.404588
KmvlcadETFred	0.0773466	-0.0112352	0.0679571	0.00046227
sfmtpC8	0.0361642	0.0102491	0.0652787	0.0725084
Keqcpt1C12	-0.0176594	0.0235747	0.061558	0.331092
sfvlcadC14	0.061179	-0.0179679	0.0602361	-0.0176252
sfmcadC6	0.0212174	0.062276	0.0594833	0.130041
sfmtpC12	0.0250349	0.00226849	0.0561615	0.0515312
Vscad	0.0181877	0.0534001	0.0558752	0.122071
sfmtpC10	0.027859	0.00401069	0.0555999	0.0537895
KeqcactC12	-0.0104399	0.0139369	0.0536954	0.288803
KmvlcadC10AcylCoAMAT	-0.0311443	-0.0274905	-0.0530588	-0.0464755
sfscadC6	0.0178422	0.0523693	0.0526314	0.115062
KmmtpNADHMAT	0.0242636	0.0159539	0.0525872	0.0703262
sfmtpC14	0.0229992	0.0020616	0.0500284	0.0456221
CarMATt	0.0310367	-0.0414317	-0.0495923	-0.266753
Vmckat	0.00872544	0.00205628	0.0472475	0.0466021
sfvlcadC8	0.0458998	0.029614	0.0455477	0.0659384
KmmckatC2AcylCoAMAT	0.00841214	0.00198244	0.0454753	0.0448541
sfmtpC16	0.022916	0.00123533	0.0447098	0.0391481
KmmtpC8CoAMAT	-0.00840383	-0.00238166	-0.0415467	-0.0461482
Vacotcs	-0.000348227	0.00326345	0.0414968	0.136486
KmmtpC12CoAMAT	-0.00617555	-0.000559579	-0.0367518	-0.0337219
KmscadETFox	-0.0119138	-0.0349797	-0.0366012	-0.0799635
KmmtpC10CoAMAT	-0.0065018	-0.000936011	-0.0354579	-0.0343035
KmmcadC6AcylCoAMAT	-0.00737609	-0.0482616	-0.0345241	-0.0914351
KmvlcadC12AcylCoAMAT	-0.0440282	0.029932	-0.0340671	0.0122225
Vacotci	-0.000746034	0.00829193	0.032129	0.101594
KmmtpC14CoAMAT	-0.00511031	-0.000458072	-0.0311633	-0.0284187
KmmtpC12AcylCoAMAT	0.00627946	0.0041289	0.03087	0.0412833
Kmcpt2C12AcylCoAMAT	0.0312527	-0.0417203	-0.0293711	-0.157981
KeqcrotC4	0.0103133	0.0186034	0.0286009	0.0537567
sfcactC16	0.0215266	-0.0287368	-0.0269771	-0.145104
KiacotcsCoAMAT	-0.000333665	0.00312698	0.026845	0.0882945
Kicpt2CarMAT	0.0568192	-0.0758491	-0.026671	-0.143458
KmmtpC8EnoylCoAMAT	-0.0268259	-0.00410997	-0.0266045	-0.0207893
KmmtpC16CoAMAT	-0.00449309	-0.000242205	-0.0261605	-0.0229063
KeqmschadC4	0.00946069	0.0172957	0.026143	0.0493972
KmmtpC10AcylCoAMAT	0.00595999	0.00391884	0.0256962	0.0343643
sfmckatC4	0.00932179	0.0170839	0.0254496	0.0481295
KmmckatC4KetoacylCoAMAT	-0.0093207	-0.0170824	-0.0254427	-0.0481213
KmscadC6AcylCoAMAT	-0.00859984	-0.0252334	-0.0237633	-0.0519941
sfacotciC10	-0.0005857	0.00654884	0.023593	0.0747138
KeqmcadC6	0.00666031	0.019549	0.0232247	0.0507734
KmscadETFred	0.00744073	0.0218464	0.022859	0.0499402
Kmcpt2C10AcylCoAMAT	0.0267411	-0.0356977	-0.0220405	-0.11855
KmmtpC14AcylCoAMAT	0.00424503	0.00279121	0.0212973	0.0284815
KeqscadC6	0.00560097	0.0164397	0.0205498	0.0449256
KmvlcadC12EnoylCoAMAT	0.0170245	-0.00247297	0.0190493	0.000129768
sfacotcsC10	-9.25105e-05	0.00103438	0.0187278	0.0593069
sfmcadC10	0.0107891	0.00105756	0.0187089	0.00637547
KmvlcadC8EnoylCoAMAT	0.0212772	-0.0030907	0.0173029	0.000117877
KmvlcadC10EnoylCoAMAT	0.0185059	-0.00268814	0.0172161	0.000117286
KmmtpC10EnoylCoAMAT	-0.0197372	0.00132839	-0.0171188	-0.00232953
KmvlcadC14EnoylCoAMAT	0.0158257	-0.00229882	0.0170979	0.000116481
KmvlcadC14AcylCoAMAT	-0.0172594	0.0115875	-0.0169777	0.0179186
KmacotciC10AcylCoAMAT	0.000539929	-0.00604009	-0.016764	-0.0531205
KmacotcsC10AcylCoAMAT	9.10509e-05	-0.00102072	-0.0156846	-0.0492976
KmmcadC8EnoylCoAMAT	0.00548542	0.00555342	0.015656	0.0242162
KmvlcadC16EnoylCoAMAT	0.0158699	-0.00230525	0.0155885	0.000106203
Vfcact	0.010844	-0.0144762	-0.0151032	-0.0812357
KmvlcadC16AcylCoAMAT	-0.0302571	0.0400738	0.0149319	0.081345
KmcactCarMAT	0.00161403	-0.00215465	0.0144299	0.0776134
KeqscadC4	0.00381389	0.0113775	0.0142186	0.0307224
KmmtpC12EnoylCoAMAT	-0.0175631	0.00264306	-0.0135825	0.00540834
KmmcadC4EnoylCoAMAT	0.00626053	0.00633813	0.0134559	0.0208132
KmmtpC16EnoylCoAMAT	-0.0164542	0.00301213	-0.0123847	0.00407906
KmmtpC8AcylCoAMAT	0.00383547	0.00252191	0.0119449	0.0159742
Vrcact	0.0106826	-0.0142607	-0.0118743	-0.0638683
KmscadC4AcylCoAMAT	0.00325018	0.00952645	0.0118311	0.0259253
KmmtpC14EnoylCoAMAT	-0.0160536	0.00250407	-0.0118113	0.00548446
sfmckatC6	-0.00178654	-0.0153475	0.0115676	-0.0126856
KmmckatC6KetoacylCoAMAT	0.00178675	0.0153487	-0.0115662	0.0126883
KeqmschadC6	-0.00179138	-0.0153682	0.0115396	-0.0127496
KmcactCarCYT	0.00173526	-0.00231649	0.0112581	0.0605532
Kmcpt2C16AcylCoAMAT	0.0115094	-0.0153645	-0.0110451	-0.0594085
sfacotcsC6	-0.000192568	0.00121524	0.0110249	0.0375337
KmmcadC10AcylCoAMAT	-0.00814291	0.0016222	-0.0108468	0.00578701
Keqcpt2C12	0.00464332	-0.00619862	0.0104096	0.0559902
KmcactC12AcylCarMAT	0.00430891	-0.00575219	-0.00962083	-0.0517475
KeqcrotC6	-0.00223228	-0.0173968	0.00936992	-0.0184279
sfacotcsC8	-9.06888e-05	0.000798997	0.00931524	0.0316518
sfmckatC8	0.00102864	0.000296431	0.0086563	0.00963382
KmmckatC8KetoacylCoAMAT	-0.00102859	-0.000296426	-0.00865381	-0.00963144
KeqmschadC8	0.00102468	0.000278659	0.00863117	0.00956798
KeqcrotC8	0.000937823	-9.00157e-05	0.00785674	0.00782557
sfacotciC12	-9.44971e-05	0.00155631	0.0076991	0.0237463
KmacotcsC8AcylCoAMAT	8.94895e-05	-0.000787751	-0.00750672	-0.0257037
KmscadC6EnoylCoAMAT	0.00202092	0.00593353	0.00741905	0.0162085
sfvlcadC16	0.0528217	-0.043354	0.0073022	-0.081202
Kmcpt2C8AcylCoAMAT	0.0122557	-0.0163607	-0.00729657	-0.0392459
KeqmtpC12	0.000658119	5.96335e-05	0.0070877	0.00650338
KmcactC12AcylCarCYT	0.00424473	-0.00566651	-0.00697001	-0.0374894
Kmcpt2C14AcylCarMAT	0.00801087	-0.0106941	-0.00635097	-0.0341598
KeqmtpC14	0.000498441	4.46787e-05	0.00615732	0.00561503
Kmcpt2C14AcylCoAMAT	0.00633874	-0.0084619	-0.00607949	-0.0326996
KmacotciC12AcylCoAMAT	8.21108e-05	-0.00141869	-0.00559298	-0.0170866
Keqcpt1C14	-0.0029357	0.00391903	0.0054549	0.0293398
Kmcpt2C12AcylCarMAT	0.0065106	-0.00869134	-0.00505771	-0.0272037
Keqcpt2C14	0.00647689	-0.00864632	-0.00488819	-0.0262919
KmacotcsC6AcylCoAMAT	0.000187678	-0.00116936	-0.00484992	-0.017224
Keqcpt2C16	0.0194807	-0.0260056	-0.0048014	-0.0258251
KeqcactC14	-0.00225982	0.00301676	0.00476599	0.0256345
sfcpt1C16	0.0483771	-0.0645797	-0.00460733	-0.0247813
Vcpt1	0.0483771	-0.0645797	-0.00460733	-0.0247813
Kmcpt1C16CarCYT	-0.0483724	0.0645751	0.00460685	0.0247786
KmmtpC6AcylCoAMAT	0.00166102	0.00109216	0.00434711	0.00581353
Kmcpt1C16AcylCoACYT	-0.0462364	0.0617237	0.00341614	0.0183742
KeqmtpC16	0.000278632	1.502e-05	0.00334782	0.00293138
KeqmtpC10	0.000418768	6.02866e-05	0.00331622	0.00320825
sfscadC4	0.000345533	0.00103079	0.00324396	0.00700931
Vmschad	0.000946983	0.00159685	0.00323992	0.00562563
sfmschadC4	0.000944091	0.00172595	0.00293971	0.00555461
KmmschadC4HydroxyacylCoAMAT	-0.000941404	-0.00172141	-0.00291511	-0.00551186
KmcactC16AcylCarMAT	-0.00975462	0.013022	-0.00289175	-0.0155538
KmcactC16AcylCarCYT	-0.00975492	0.0130224	-0.00289133	-0.0155515
KmmcadC10EnoylCoAMAT	0.000870763	0.000881557	0.00284311	0.00439764
Kicpt1CarCYT	0.0329834	-0.0440306	-0.00271428	-0.0145992
KmmschadNADMAT	-0.000790594	-0.00133314	-0.00270486	-0.00469659
KmvlcadC8AcylCoAMAT	0.0330122	-0.0410773	0.00269863	-0.0656125
KmmschadNADHMAT	0.000766436	0.0012924	0.00262221	0.00455308
Kmcpt1C12AcylCoACYT	0.0264659	-0.0353303	-0.00244001	-0.013124
MalCoACYT	0.00108605	-0.00144983	-0.00220291	-0.0118487
Keqcpt1C10	-0.0161854	0.0216069	0.00214324	0.0115277
KeqcratC6	-0.00123128	0.0016437	0.00203637	0.0109529
sfacotcsC12	-4.62068e-06	7.60996e-05	0.00189197	0.00583541
KeqcactC10	-0.0120051	0.0160264	0.00187477	0.0100837
KmacotcsC12AcylCoAMAT	4.49946e-06	-7.49668e-05	-0.00160456	-0.00489004
KeqmtpC8	0.000235778	6.68199e-05	0.00158252	0.00175779
sfmckatC10	0.000149697	2.32604e-05	0.0014298	0.00139076
KmmckatC10KetoacylCoAMAT	-0.000149678	-2.32549e-05	-0.00142907	-0.00139005
KeqmschadC10	0.000148455	1.74914e-05	0.00142137	0.00136712
sfmcadC12	0.000937034	-0.000278862	0.00141027	-0.000115326
CarCYTt	0.0134212	-0.0179165	-0.0013714	-0.00737625
KmmckatAcetylCoAMAT	0.000181692	0.000328095	0.00123512	0.00225237
Keqcpt1C8	-0.0018012	0.00240452	0.00121884	0.00655572
KeqmcadC8	0.000550061	0.000354892	0.00120399	0.00174299
KeqcrotC10	0.000121542	-0.000104136	0.00117997	0.00078637
KeqvlcadC12	0.00109309	-0.000325306	0.00115528	-9.44762e-05
KeqcactC8	-0.00141623	0.0018906	0.00106773	0.00574291
KmscadC4EnoylCoAMAT	0.000260602	0.000765142	0.000970211	0.00211963
KeqvlcadC10	0.000778209	7.62808e-05	0.000898023	0.000306021
KmcactC14AcylCarMAT	0.000364826	-0.000487026	-0.0008313	-0.00447127
sfacotciC14	-6.17778e-05	0.000181361	0.000817927	0.00303199
KeqmckatC4	0.000155243	0.000284512	0.000783017	0.00148083
KeqvlcadC14	0.000711676	-0.000209017	0.000769482	-0.000225157
Kmcpt1CoACYT	0.0134973	-0.0180182	-0.000710631	-0.00382223
KmmcadC12AcylCoAMAT	-0.000718175	0.000500554	-0.000668764	0.00126248
KeqvlcadC8	0.000499041	0.000321974	0.00066105	0.00095699
KmacotciC14AcylCoAMAT	6.05556e-05	-0.000167726	-0.000604941	-0.00235855
KmcactC14AcylCarCYT	0.000359392	-0.000479772	-0.00060226	-0.00323934
Vcrot	9.43624e-05	0.000110421	0.000572284	0.000770534
KeqcratC10	0.00529792	-0.00707248	-0.000520551	-0.00279986
sfacotcsC4	3.30692e-05	0.000136174	0.000479127	0.00194133
Kmcpt2C6AcylCoAMAT	0.000931621	-0.00124367	-0.000466106	-0.00250702
Vcrat	-0.00567831	0.00758031	0.000445367	0.00239547
Keqcpt2C10	-0.00591301	0.00789362	0.000434718	0.00233819
sfcratC10	-0.00523971	0.00699479	0.000431521	0.00232099
sfcpt2C10	0.00523937	-0.00699432	-0.000431483	-0.00232079
KmcratC10AcylCoAMAT	0.00523662	-0.00699066	-0.000430542	-0.00231573
Kmcpt1C16AcylCarCYT	0.00038501	-0.000513972	-0.000427281	-0.00229819
KmcactC6AcylCarMAT	0.000360758	-0.000481596	-0.000426143	-0.00229207
KmcratC2AcylCoAMAT	-0.00540474	0.0072151	0.000415985	0.00223743
KmmckatC4CoAMAT	2.64923e-05	4.85519e-05	0.000408386	0.000772333
Kmcpt2C10AcylCarMAT	-0.00436335	0.00582488	0.000392955	0.00211356
sfcrotC4	8.53444e-05	0.000153946	0.000351705	0.00066105
KmcrotC4EnoylCoAMAT	-8.52269e-05	-0.000153804	-0.000350307	-0.00065915
KeqcactC6	0.000509539	-0.000680212	-0.000341044	-0.00183435
KmcactC10AcylCarMAT	0.0026128	-0.00348797	-0.00033047	-0.00177748
KmmcadC4AcylCoAMAT	0.000139378	0.000138925	0.000330156	0.000504614
KmmcadC12EnoylCoAMAT	8.38013e-05	8.484e-05	0.000329097	0.000509039
KeqcratC8	0.000911804	-0.00121722	-0.000324326	-0.00174443
KmcactC6AcylCarCYT	0.000355385	-0.000474423	-0.000308732	-0.00166056
KmacotcsC4AcylCoAMAT	-3.31849e-05	-0.000135134	-0.000289328	-0.0013171
KmcratCarMAT	0.00198409	-0.00264867	-0.000261562	-0.00140685
KmcactC10AcylCarCYT	0.00257389	-0.00343602	-0.000239419	-0.00128775
KmcactC8AcylCarMAT	0.000247076	-0.000329835	-0.000186633	-0.00100383
KmcrotC8HydroxyacylCoAMAT	1.07432e-05	1.25715e-05	0.000177106	0.00023846
Kmcpt1C12AcylCarCYT	0.00113324	-0.00151283	-0.000163299	-0.000878328
sfcrotC8	1.24859e-05	-1.19844e-06	0.000160936	0.000160297
KmcrotC8EnoylCoAMAT	-1.21664e-05	1.57081e-06	-0.000155636	-0.000153167
KmmschadC6HydroxyacylCoAMAT	4.45194e-05	0.000182438	0.000152177	0.000593796
sfmschadC8	1.55263e-05	4.22232e-06	0.000151195	0.000167605
sfmckatC12	1.20245e-05	1.53502e-06	0.000139365	0.000130167
KmmckatC12KetoacylCoAMAT	-1.20206e-05	-1.53398e-06	-0.000139219	-0.000130023
KeqmschadC12	1.17124e-05	6.02094e-08	0.000136919	0.000123102
KmcactC8AcylCarCYT	0.000243396	-0.000324923	-0.000135212	-0.000727258
KmmschadC8HydroxyacylCoAMAT	7.26945e-06	3.42149e-05	0.000131591	0.000323402
KeqvlcadC16	0.000860679	-0.000706422	0.000118577	-0.00131867
sfmschadC6	-1.55783e-05	-0.000133646	0.000116005	-0.000128167
Kicpt1MalCoACYT	0.00286391	-0.00382319	-0.000106433	-0.000572462
KmcratCoAMAT	-0.00162767	0.00217286	9.79621e-05	0.000526903
KeqmcadC10	5.07511e-05	4.97467e-06	9.6772e-05	3.29771e-05
KeqcratC4	-4.08312e-05	5.45079e-05	9.17013e-05	0.000493228
KeqcrotC12	5.90672e-06	-2.62506e-05	7.86699e-05	-1.90967e-05
Kmcpt1C14AcylCoACYT	0.000800297	-0.00106836	-7.52972e-05	-0.000404997
KeqmtpC6	4.07261e-06	6.09324e-06	6.51085e-05	0.000120091
sfacotcsC14	-8.44301e-07	2.47861e-06	5.61782e-05	0.000208248
Kmcpt1C10AcylCoACYT	0.0105708	-0.0141115	-5.52062e-05	-0.000296934
KmmckatC6AcylCoAMAT	3.58961e-06	8.45947e-07	5.24761e-05	5.17593e-05
KmacotcsC14AcylCoAMAT	8.40366e-07	-2.44119e-06	-4.64884e-05	-0.00017638
Ki2cratC10AcylCoAMAT	-2.88652e-05	3.85338e-05	4.47607e-05	0.000240751
KeqmcadC4	1.22158e-05	3.64421e-05	4.32838e-05	9.35245e-05
KmmtpC4AcylCoAMAT	9.75442e-06	6.41376e-06	3.4266e-05	4.5825e-05
sfcrotC6	-5.18325e-06	-4.03946e-05	3.35034e-05	-6.58907e-05
KmmckatC8AcylCoAMAT	1.91309e-06	4.5085e-07	3.32803e-05	3.28257e-05
KmcrotC10HydroxyacylCoAMAT	1.70513e-06	1.9953e-06	3.21557e-05	4.32951e-05
KmmcadC14EnoylCoAMAT	8.1529e-06	8.25396e-06	3.09145e-05	4.78178e-05
sfmschadC10	2.76213e-06	3.25443e-07	3.05473e-05	2.93813e-05
KmmcadC14AcylCoAMAT	4.43613e-06	1.45103e-05	2.93686e-05	6.83887e-05
KmcrotC6HydroxyacylCoAMAT	2.01778e-06	2.36116e-06	2.4845e-05	3.34518e-05
sfcrotC10	1.63646e-06	-1.4021e-06	2.44101e-05	1.62677e-05
Kmcpt1C14AcylCarCYT	0.000160594	-0.000214386	-2.36166e-05	-0.000127025
KmcrotC10EnoylCoAMAT	-1.57134e-06	1.47799e-06	-2.31739e-05	-1.46049e-05
Kmcpt1C8AcylCoACYT	0.000728973	-0.000973145	-2.27366e-05	-0.000122292
KmmckatC6CoAMAT	-5.92543e-07	-5.09036e-06	2.19195e-05	-2.40377e-05
KmmschadC10HydroxyacylCoAMAT	8.55971e-07	5.77516e-06	2.07961e-05	5.97666e-05
KmcactC4AcylCarMAT	1.20417e-05	-1.60752e-05	-1.92114e-05	-0.000103331
sfacotciC16	-4.05946e-06	5.41919e-06	1.89828e-05	0.000102102
KmmckatC10AcylCoAMAT	6.58184e-07	1.55111e-07	1.58512e-05	1.56347e-05
KeqcactC4	1.70079e-05	-2.27047e-05	-1.5375e-05	-8.26966e-05
Keqcpt2C8	-0.000454459	0.000606683	1.46292e-05	7.8685e-05
sfcratC8	-0.000446673	0.000596289	1.44953e-05	7.79651e-05
sfcpt2C8	0.00044663	-0.000596231	-1.44939e-05	-7.79573e-05
KmcactC4AcylCarCYT	1.18624e-05	-1.58357e-05	-1.39183e-05	-7.48616e-05
KmcrotC6EnoylCoAMAT	6.87311e-06	4.23687e-05	-1.26606e-05	9.39431e-05
Kmcpt2C8AcylCarMAT	-0.00043965	0.000586914	1.26498e-05	6.80388e-05
sfmcadC14	7.67032e-06	-2.25275e-06	1.24824e-05	-3.65245e-06
KmacotciC16AcylCoAMAT	4.01768e-06	-4.95092e-06	-1.1664e-05	-7.89633e-05
KmcratC8AcylCoAMAT	0.00043139	-0.000575886	-1.07193e-05	-5.76553e-05
KeqcrotC14	-1.23467e-06	-8.43599e-06	-1.0435e-05	-3.62862e-05
sfmcadC4	1.1066e-06	3.30119e-06	9.87385e-06	2.13347e-05
KmcratC6AcylCoAMAT	-4.77594e-05	6.37567e-05	8.91151e-06	4.79318e-05
KeqmcadC12	5.02139e-06	-1.49437e-06	8.76938e-06	-7.17122e-07
KmmckatC8CoAMAT	1.81666e-07	5.23522e-08	8.74052e-06	9.72755e-06
KeqmckatC8	2.45872e-07	7.0855e-08	7.63653e-06	8.49889e-06
sfmckatC14	6.41093e-07	1.67434e-07	6.92868e-06	6.85618e-06
KmmckatC14KetoacylCoAMAT	-6.40619e-07	-1.67324e-07	-6.913e-06	-6.84072e-06
KmmschadC4KetoacylCoAMAT	7.37562e-07	1.24371e-06	6.83293e-06	1.18644e-05
KeqmschadC14	5.42849e-07	-2.88317e-07	6.05738e-06	4.63083e-06
KmcrotC4HydroxyacylCoAMAT	4.56617e-07	5.34322e-07	5.68614e-06	7.65594e-06
KeqcrotC16	-6.32547e-07	-2.9361e-06	-5.26165e-06	-1.32323e-05
Ki2cratC12AcylCoAMAT	-2.92807e-06	3.90885e-06	5.17721e-06	2.78463e-05
KmmschadC8KetoacylCoAMAT	4.00479e-07	6.75308e-07	4.95658e-06	8.60635e-06
KmmschadC6KetoacylCoAMAT	4.67206e-07	7.87827e-07	4.32315e-06	7.50651e-06
Kmcpt1C10AcylCarCYT	0.000489945	-0.000654055	-3.99936e-06	-2.15111e-05
KmmschadC12HydroxyacylCoAMAT	1.87442e-07	6.17225e-07	3.83664e-06	8.68144e-06
KmcrotC12HydroxyacylCoAMAT	1.6368e-07	1.91535e-07	3.70782e-06	4.99228e-06
Kmcpt2C6AcylCarMAT	1.4108e-05	-1.88335e-05	-3.13454e-06	-1.68595e-05
KmmcadC16EnoylCoAMAT	8.96497e-07	9.0761e-07	3.09064e-06	4.78052e-06
KeqmckatC10	7.95826e-08	1.23658e-08	2.92234e-06	2.84256e-06
Kmcpt2C4AcylCoAMAT	4.12924e-06	-5.51235e-06	-2.773e-06	-1.4915e-05
sfmschadC12	1.79156e-07	9.20995e-10	2.41247e-06	2.16901e-06
sfcrotC12	9.4863e-08	-4.2159e-07	1.93691e-06	-4.70176e-07
KmmckatC12AcylCoAMAT	6.90892e-08	1.62819e-08	1.89721e-06	1.8713e-06
Kmcpt1C8AcylCarCYT	3.59991e-05	-4.80572e-05	-1.75496e-06	-9.43929e-06
KmcrotC12EnoylCoAMAT	-8.61007e-08	4.31792e-07	-1.73678e-06	7.39351e-07
Ki1cratC12AcylCoAMAT	-4.3662e-06	5.82868e-06	1.70701e-06	9.18138e-06
sfacotcsC16	-6.40315e-08	8.54792e-08	1.50478e-06	8.09368e-06
KmmckatC10CoAMAT	2.62896e-08	4.08497e-09	1.43563e-06	1.39644e-06
KmmschadC10KetoacylCoAMAT	8.53812e-08	1.43974e-07	1.20822e-06	2.09789e-06
KmmcadC16AcylCoAMAT	2.0257e-07	4.74181e-07	1.17486e-06	2.24199e-06
KmacotcsC16AcylCoAMAT	6.38826e-08	-8.40325e-08	-1.13017e-06	-6.86188e-06
KeqmckatC12	1.52172e-08	1.9426e-09	7.8326e-07	7.31568e-07
KicrotC4KetoacylCoA	6.31208e-08	7.38625e-08	7.77087e-07	1.04629e-06
KmmckatC4AcylCoAMAT	3.85419e-08	9.08301e-09	7.56278e-07	7.45948e-07
KmcratC10AcylCarMAT	-4.08975e-05	5.45963e-05	7.48699e-07	4.02698e-06
Ki2cratC14AcylCoAMAT	-4.14521e-07	5.53368e-07	7.47977e-07	4.0231e-06
Keqcpt2C6	8.48055e-06	-1.13212e-05	-6.82103e-07	-3.66879e-06
KmmschadC14HydroxyacylCoAMAT	3.88183e-08	7.45749e-08	6.54901e-07	1.18849e-06
sfcratC6	8.05874e-06	-1.07581e-05	-6.48387e-07	-3.48744e-06
sfcpt2C6	-8.05793e-06	1.0757e-05	6.48322e-07	3.48709e-06
KmcratC4AcylCoAMAT	-1.68487e-06	2.24923e-06	4.70453e-07	2.5304e-06
KmcrotC14HydroxyacylCoAMAT	1.59738e-08	1.86922e-08	3.49949e-07	4.71179e-07
KeqmschadC16	-3.30925e-08	-1.53949e-07	-2.74723e-07	-6.91585e-07
KmcratC6AcylCarMAT	-1.50733e-06	2.01221e-06	2.5771e-07	1.38613e-06
Ki1cratC14AcylCoAMAT	-5.88444e-07	7.85546e-07	2.34782e-07	1.26281e-06
KmcrotC14EnoylCoAMAT	1.67817e-08	1.09841e-07	2.25348e-07	7.43588e-07
KmcratC8AcylCarMAT	-2.04029e-06	2.7237e-06	2.23067e-07	1.1998e-06
sfcrotC14	-1.59317e-08	-1.08855e-07	-2.06585e-07	-7.18367e-07
KmmschadC12KetoacylCoAMAT	1.05068e-08	1.77171e-08	1.78694e-07	3.10276e-07
KmmckatC14AcylCoAMAT	5.24997e-09	1.23724e-09	1.47127e-07	1.45117e-07
KmmckatC12CoAMAT	1.96328e-09	2.50636e-10	1.30103e-07	1.21517e-07
KeqmcadC14	6.74858e-08	-1.98204e-08	1.20571e-07	-3.52801e-08
KeqmckatC6	-2.382e-09	-2.04631e-08	1.02132e-07	-1.12001e-07
KmmschadC16HydroxyacylCoAMAT	4.78153e-09	8.06286e-09	7.21554e-08	1.25287e-07
Ki1cratC16AcylCoAMAT	-1.40974e-07	1.88194e-07	5.628e-08	3.0271e-07
sfmschadC14	4.11232e-09	-2.18411e-09	5.28382e-08	4.03944e-08
KmcratC4AcylCarMAT	-2.10476e-07	2.80976e-07	4.86024e-08	2.61415e-07
Kmcpt2C4AcylCarMAT	8.21917e-08	-1.09722e-07	-4.49871e-08	-2.41969e-07
KeqmckatC14	6.97293e-10	1.82126e-10	3.94231e-08	3.90105e-08
KmcrotC16HydroxyacylCoAMAT	1.77917e-09	2.08192e-09	3.56783e-08	4.8038e-08
sfmcadC16	1.4678e-07	-1.20473e-07	3.35266e-08	-3.72842e-07
Ki2cratC16AcylCoAMAT	-1.49458e-08	1.99519e-08	2.69844e-08	1.4514e-07
KmmschadC14KetoacylCoAMAT	1.43063e-09	2.41239e-09	2.35581e-08	4.0905e-08
KmmckatC14CoAMAT	1.19999e-10	3.13333e-11	7.41335e-09	7.33574e-09
KmmschadC16KetoacylCoAMAT	1.60553e-10	2.70725e-10	2.42274e-09	4.20679e-09
KmcrotC16EnoylCoAMAT	9.36525e-11	1.09573e-10	1.87783e-09	2.52837e-09
KmmckatC16KetoacylCoAMAT	6.55655e-11	1.54486e-11	1.83237e-09	1.80723e-09
KeqmcadC16	2.07871e-09	-1.70615e-09	4.73305e-10	-5.2626e-09
Keqcpt2C4	1.75779e-09	-2.34655e-09	-1.90804e-10	-1.02632e-09
sfcratC4	1.42528e-09	-1.90269e-09	-1.54716e-10	-8.32268e-10
sfcpt2C4	-1.42512e-09	1.9025e-09	1.54675e-10	8.31971e-10
sfcactC14	0	0	-1.13808e-13	0
sfcactC10	0	1.24586e-14	-9.31153e-14	0
Kmcpt1C14CarCYT	0	1.24586e-14	9.31153e-14	0
VMAT	1.09458e-14	0	-7.2423e-14	0
Kmcpt1C12CarCYT	0	1.24586e-14	7.2423e-14	0
sfcrotC16	-1.09458e-14	-1.24586e-14	6.20769e-14	0
sfcpt2C14	1.09458e-14	0	5.17307e-14	0
sfcpt2C12	-1.09458e-14	-1.24586e-14	4.13846e-14	0
sfcactC12	0	0	-4.13846e-14	0
sfcpt1C8	0	0	3.10384e-14	0
sfcpt1C10	1.09458e-14	1.24586e-14	3.10384e-14	0
sfcactC8	0	0	-3.10384e-14	0
sfcpt1C14	-1.09458e-14	-1.24586e-14	2.06923e-14	0
sfcpt1C12	0	1.24586e-14	2.06923e-14	0
sfcactC6	-1.09458e-14	-1.24586e-14	2.06923e-14	0
Kmcpt1C8CarCYT	1.09458e-14	0	-2.06923e-14	0
Kmcpt1C10CarCYT	0	-1.24586e-14	-2.06923e-14	-1.44106e-13
VCYT	-2.18917e-14	1.24586e-14	-1.03461e-14	0
sfmschadC16	0	1.24586e-14	1.03461e-14	0
sfcactC4	-1.09458e-14	-1.24586e-14	1.03461e-14	0
unperturbed	0	0	0	0
sfmckatC16	0	0	0	0
KmmckatC16CoAMAT	0	0	0	0
KmcratC2AcylCarMAT	0	0	0	0
Kmcpt2C8CarMAT	0	0	0	0
Kmcpt2C6CarMAT	0	0	0	0
Kmcpt2C4CarMAT	0	0	0	0
Kmcpt2C16CarMAT	0	0	0	0
Kmcpt2C14CarMAT	0	0	0	0
Kmcpt2C12CarMAT	0	0	0	0
Kmcpt2C10CarMAT	0	0	0	0
KmcactC2AcylCarMAT	0	0	0	0
KmcactC2AcylCarCYT	0	0	0	0
KeqmckatC16	0	0	0	0
C2AcylCoACYT	0	0	0	0
C2AcylCarMAT	0	0	0	0
C2AcylCarCYT	0	0	0	0
