# Supplementary material for: Personalised modelling of clinical heterogeneity between medium-chain acyl-CoA dehydrogenase patients
Source: BMC Biol. 2023 Sep 4;21:184. doi: 10.1186/s12915-023-01652-9 (PMC10478272; doi:10.1186/s12915-023-01652-9)
Supplement: Supplementary file 15 — Additional file 15: Table S4. Overview of patient characteristics. ID, sex, categorisation, age of onset/diagnosis, and description of MCADD and control individuals from whom fibroblasts were taken. [file 12915_2023_1652_MOESM15_ESM.xlsx]

## Sheet: Sheet1
Table S4. Overview of patient characteristics
ID	Family	Sex	Categorisation	Age of onset/diagnosis (y)	Presentation, treatment and clinical outcomes
1	1	M	Symptomatic	2	Presented with (sub)-comatose state accompanied by hypoketotic hypoglycaemia, after episode of diarrhoea. Treated here-after with carnitine supplementation and a frequent feeding regimen. No subsequent preventive hospital admissions.
2	2	F	Early diagnosis	1	Identified through family analysis after proband diagnosis by clinical derangement. Treated with fat-restricted frequent feeding regiment, vitamin B2 and carnitine supplementation. Two preventive unscheduled hospital admittances at the age of two and three years; both due to (viral) gastroenteritis with (sub)febrile temperatures, without hypoglycemia or lethargy.
3	3	F	Early diagnosis	1.5	Identified through family analysis after proband deceased during metabolic derangement. Treated with frequent feeding regimen and carnitine supplementation. One preventive unscheduled hospital admittance, during flu episode, without hypoglycemia or lethargy.
4	3	F	Early diagnosis	11	Identified through family analysis after proband deceased during metabolic derangement. (Occasionally) treatment with carnitine supplementation. No recorded (preventive) unscheduled hospital admissions.
5	4	M	Symptomatic	2	Presented with post operatively hypoglycaemic coma, requiring resuscitation. Treated with vitamin B2 supplementation, carnitine supplementation and a fat-restricted, carbohydrate and protein rich diet. Deceased.
6	4	F	Early diagnosis	0	Identified through family analysis after proband presented with metabolic derangement. Treated with frequent feeding regimen. No (preventive) unscheduled hospital admissions recorded.
7	5	F	Symptomatic	2	Presented with lethargy, hypotonia and convulsions accompanied by hypoglycaemia. >5 preventive hospital admission in childhood, without hypoglycaemia. Nocturnal low(er) blood glucose (3,5 mmol/L) as adult.
8	6	M	Symptomatic	1	Presented with comatose state accompanied by hypoglycaemia after two days of vomiting and fever. Treated with frequent feeding regimen and carnitine and vitamin B2 supplementation. No subsequent unscheduled preventive hospital admissions recorded.
9	6	M	Early diagnosis	0	Identified through family analysis after proband presented with metabolic derangement. Treated with frequent feeding regimen, carnitine and vitamin B2 supplementation. No unscheduled preventive hospital admissions recorded.
10	7	F	Asymptomatic	30	Identified through family analysis after proband diagnosis by the NBS. No unscheduled hospital admissions recorded.
C103		M	Control	56	Migraine suspected for Klippel-Trenaunay syndrome. No genetic origin for disease found.
C104		M	Control	1	Sudden death attributed to sepsis with no biochemical signs of underlying metabolic disease.
C105		M	Control	0	Sudden death attributed to rhesus antagonism.
C106.K			Control	0	Healthy control.
C106.W		M	Control	24	Healthy control.
NBS = newborn screening. M= male, F=female.
